# Supplementary material for: Two new Geranomyia Haliday (Diptera, Limoniidae) crane flies from Mount Jiulong in China, with an updated key to Chinese species
Source: Zookeys. 2020 Jul 27;953:105–18. doi: 10.3897/zookeys.953.49557 (PMC7398948; doi:10.3897/zookeys.953.49557)
Supplement: XML Treatment for Geranomyia jiulongensis [file zookeys.953.49557-treatment1.xml]

<!DOCTYPE tp:taxon-treatment
  PUBLIC "-//TaxonX//DTD Taxonomic Treatment Publishing DTD v0 20100105//EN" "tax-treatment-NSO.dtd">
<tp:taxon-treatment xmlns:tp="http://www.plazi.org/taxpub"><tp:treatment-meta><kwd-group><label>Taxon classification</label><kwd><named-content xmlns:xlink="http://www.w3.org/1999/xlink" content-type="kingdom">Animalia</named-content></kwd><kwd><named-content xmlns:xlink="http://www.w3.org/1999/xlink" content-type="order">Diptera</named-content></kwd><kwd><named-content xmlns:xlink="http://www.w3.org/1999/xlink" content-type="family">Limoniidae</named-content></kwd></kwd-group><mixed-citation publication-type="journal"><person-group><name><surname>Qian</surname><given-names>Xingyang</given-names></name><name><surname>Zhang</surname><given-names>Xiao</given-names></name></person-group><article-title>Two new <italic><tp:taxon-name><tp:taxon-name-part taxon-name-part-type="genus" reg="Geranomyia">Geranomyia</tp:taxon-name-part></tp:taxon-name></italic> Haliday (<tp:taxon-name><tp:taxon-name-part taxon-name-part-type="order">Diptera</tp:taxon-name-part></tp:taxon-name>, <tp:taxon-name><tp:taxon-name-part taxon-name-part-type="family">Limoniidae</tp:taxon-name-part></tp:taxon-name>) crane flies from Mount Jiulong in China, with an updated key to Chinese species</article-title><source>Zookeys</source><day>27</day><month>7</month><year>2020</year><volume>953</volume><fpage>105</fpage><lpage>118</lpage><pub-id pub-id-type="doi">10.3897/zookeys.953.49557</pub-id></mixed-citation></tp:treatment-meta><tp:nomenclature><tp:taxon-name><object-id xmlns:xlink="http://www.w3.org/1999/xlink" content-type="arpha" xlink:type="simple">9868E2F5-778E-5DFE-8F1C-650100A87C67</object-id>
              <tp:taxon-name-part taxon-name-part-type="genus" reg="Geranomyia">Geranomyia</tp:taxon-name-part>
              <tp:taxon-name-part taxon-name-part-type="species" reg="jiulongensis">jiulongensis</tp:taxon-name-part>
              <object-id xmlns:xlink="http://www.w3.org/1999/xlink" content-type="zoobank" xlink:type="simple">http://zoobank.org/2E46B202-AA91-4C18-9421-6355DE078719</object-id>
            </tp:taxon-name><tp:taxon-status xmlns:xlink="http://www.w3.org/1999/xlink" xlink:type="simple">sp. nov.</tp:taxon-status><xref ref-type="fig" rid="F1">Figures 1</xref><xref ref-type="fig" rid="F2">, 2</xref></tp:nomenclature><tp:treatment-sec sec-type="diagnosis" id="SECID0EQAAG"><title>Diagnosis.</title><p>Prescutum yellow with three broad, dark-brown longitudinal stripes. Pleuron of thorax yellow, with a broad, dark-brown stripe. Wing with seven large spots on costal region; Sc<sub>1</sub> ending near fork of Rs, basal section of CuA<sub>1</sub> nearly its length before fork of M. Lobe of gonostylus large with an arched rostral prolongation armed with two basal spines arising from two tubercles.</p></tp:treatment-sec><tp:treatment-sec sec-type="description" id="SECID0E1AAG"><title>Description.</title><p><bold>Male.</bold> Body length 5.0–5.3 mm, wing length 5.3–5.5 mm, mouthparts length 2.2–2.3 mm.</p><p>Head (Fig. <xref ref-type="fig" rid="F1">1b</xref>). Black. Setae on head black. Antenna length 1.2–1.3 mm, brownish black. Scape cylindrical. Pedicel nearly globose. Flagellomeres oval, terminal flagellomere with tip knob-like. Mouthparts brownish black with black setae.</p><fig id="F1" position="float" orientation="portrait"><object-id xmlns:xlink="http://www.w3.org/1999/xlink" content-type="doi" xlink:type="simple">10.3897/zookeys.953.49557.figure1</object-id><object-id xmlns:xlink="http://www.w3.org/1999/xlink" content-type="arpha" xlink:type="simple">A065D962-63A1-5708-8424-5097AB98A976</object-id><label>Figure 1.</label><caption><p><italic><tp:taxon-name><tp:taxon-name-part taxon-name-part-type="genus" reg="Geranomyia">Geranomyia</tp:taxon-name-part> <tp:taxon-name-part taxon-name-part-type="species" reg="jiulongensis">jiulongensis</tp:taxon-name-part></tp:taxon-name></italic> sp. nov. <bold>a</bold> Male habitus, lateral view <bold>b</bold> head, lateral view <bold>c</bold> thorax, dorsal view <bold>d</bold> wing <bold>e</bold> ovipositor, lateral view. Scale bars: 1.0 mm (<bold>a</bold>); 0.5 mm (<bold>b–d</bold>); 0.2 mm (<bold>e</bold>).</p></caption><graphic xmlns:xlink="http://www.w3.org/1999/xlink" xlink:href="zookeys-953-105-g001.jpg" position="float" orientation="portrait" xlink:type="simple" id="oo_436438.jpg"><uri content-type="original_file" xlink:type="simple">https://binary.pensoft.net/fig/436438</uri></graphic></fig><p>Thorax (Fig. <xref ref-type="fig" rid="F1">1c</xref>). Pronotum yellow with a broad dark brown median stripe. Prescutum yellow, with three broad, dark-brown longitudinal stripes, each lateral stripe about 1/2 length of median stripe. Scutum pale yellow, with a dark-brown longitudinal stripe at middle area, each lobe with a large, dark-brown spot. Scutellum yellow, with two sides and anterior region dark brown, posterior region with a dark-brown spot. Mediotergite brownish black. Pleuron of thorax (Fig. <xref ref-type="fig" rid="F1">1a</xref>) yellow, with a broad, dark-brown stripe extending from cervical region to mediotergite. Setae on thorax brownish black. Coxae pale yellow; trochanters pale yellow; femora brownish yellow, with fore femur paler; tibiae brownish yellow; tarsi brownish yellow, with terminal three segments darker. Setae on legs brownish black. Wing (Fig. <xref ref-type="fig" rid="F1">1d</xref>) tinged pale brownish with a brownish-black pattern: seven large spots on costal region; seams along cord, m-m and basal section of M<sub>3</sub>; a spot at fork of Rs; a very light spot at sub-tip of A<sub>2</sub>. Veins brownish yellow, darker in clouded areas. Venation: Sc long, Sc<sub>1</sub> ending near fork of Rs, Sc<sub>2</sub> at its tip; basal section of CuA<sub>1</sub> nearly its length before fork of M. Halter length 1.1–1.2 mm, pale yellow with base of stem dark brown.</p><p>Abdomen (Fig. <xref ref-type="fig" rid="F1">1a</xref>). Tergites brownish yellow with caudal halves dark brown. Sternites pale yellow. Setae on tergites brown and on sternites white.</p><p>Hypopygium (Fig. <xref ref-type="fig" rid="F2">2</xref>). Posterior margin of ninth tergite slightly emarginate. Gonocoxite slender with an elongate and blunt-apexed ventromesal lobe. Clasper of gonostylus arched at 2/3 of length, tip acute. Lobe of gonostylus large with an arched rostral prolongation armed with two basal spines arising from two tubercles. Paramere stout, wide at base, distal part trianglar. Aedeagus long, with two apical lobes.</p><fig id="F2" position="float" orientation="portrait"><object-id xmlns:xlink="http://www.w3.org/1999/xlink" content-type="doi" xlink:type="simple">10.3897/zookeys.953.49557.figure2</object-id><object-id xmlns:xlink="http://www.w3.org/1999/xlink" content-type="arpha" xlink:type="simple">BF7AFFCD-E753-5BC9-97A5-97BE79A5C616</object-id><label>Figure 2.</label><caption><p><italic><tp:taxon-name><tp:taxon-name-part taxon-name-part-type="genus" reg="Geranomyia">Geranomyia</tp:taxon-name-part> <tp:taxon-name-part taxon-name-part-type="species" reg="jiulongensis">jiulongensis</tp:taxon-name-part></tp:taxon-name></italic> sp. nov. <bold>a</bold> male hypopygium, dorsal view <bold>b</bold> male hypopygium, ventral view. Scale bars: 0.2 mm.</p></caption><graphic xmlns:xlink="http://www.w3.org/1999/xlink" xlink:href="zookeys-953-105-g002.jpg" position="float" orientation="portrait" xlink:type="simple" id="oo_436439.jpg"><uri content-type="original_file" xlink:type="simple">https://binary.pensoft.net/fig/436439</uri></graphic></fig><p><bold>Female.</bold> Body length 5.5–6.4 mm, wing length 5.0–5.8 mm, mouthparts length 2.0–2.5 mm. Similar to male, but tenth tergite (Fig. <xref ref-type="fig" rid="F1">1e</xref>) brown. Cercus brownish yellow with basal 1/2 brown. Hypogynial valve brownish yellow with tip slightly darker, tip near 2/3 way along cercus.</p></tp:treatment-sec><tp:treatment-sec sec-type="type material" id="SECID0EYEAG"><title>Type material.</title><p><bold><italic>Holotype</italic></bold>: male (<abbrev xmlns:xlink="http://www.w3.org/1999/xlink" content-type="institution" xlink:title="Entomological Museum of Qingdao Agricultural University, Shandong, China" id="ABBRID0EDFAG" xlink:type="simple">QAU</abbrev>), China: Zhejiang, Suichang, Mount Jiulong, Luohanyuan (<named-content xmlns:xlink="http://www.w3.org/1999/xlink" content-type="dwc:verbatimCoordinates" xlink:type="simple"><named-content content-type="geo-json" specific-use="{&#34;type&#34;:&#34;Point&#34;,&#34;coordinates&#34;:[118.850000,28.390000]}" id="NCID0ELFAG" xlink:type="simple">28°23'24"N, 118°51'00"E</named-content></named-content>, 517 m), 2019.VII.26, Xingyang Qian. <bold><italic>Paratypes</italic></bold>: 10 males 5 females (<abbrev xmlns:xlink="http://www.w3.org/1999/xlink" content-type="institution" xlink:title="Entomological Museum of Qingdao Agricultural University, Shandong, China" id="ABBRID0ETFAG" xlink:type="simple">QAU</abbrev>), same data as holotype. 1 female (<abbrev xmlns:xlink="http://www.w3.org/1999/xlink" content-type="institution" xlink:title="Entomological Museum of Qingdao Agricultural University, Shandong, China" id="ABBRID0EYFAG" xlink:type="simple">QAU</abbrev>), China: Zhejiang, Suichang, Mount Jiulong, Longkoucun (<named-content xmlns:xlink="http://www.w3.org/1999/xlink" content-type="dwc:verbatimCoordinates" xlink:type="simple"><named-content content-type="geo-json" specific-use="{&#34;type&#34;:&#34;Point&#34;,&#34;coordinates&#34;:[118.945000,28.303056]}" id="NCID0EAGAG" xlink:type="simple">28°18'11"N, 118°56'42"E</named-content></named-content>, 305 m), 2019.VII.24, Xingyang Qian. 1 male 5 females (<abbrev xmlns:xlink="http://www.w3.org/1999/xlink" content-type="institution" xlink:title="Entomological Museum of Qingdao Agricultural University, Shandong, China" id="ABBRID0EFGAG" xlink:type="simple">QAU</abbrev>), China: Zhejiang, Suichang, Mt. Jiulong, Xikengli (<named-content xmlns:xlink="http://www.w3.org/1999/xlink" content-type="dwc:verbatimCoordinates" xlink:type="simple"><named-content content-type="geo-json" specific-use="{&#34;type&#34;:&#34;Point&#34;,&#34;coordinates&#34;:[118.916667,28.336111]}" id="NCID0ENGAG" xlink:type="simple">28°20'10"N, 118°55'00"E</named-content></named-content>, 732 m), 2019.VII.25, Xingyang Qian. 1 male (<abbrev xmlns:xlink="http://www.w3.org/1999/xlink" content-type="institution" xlink:title="Entomological Museum of Qingdao Agricultural University, Shandong, China" id="ABBRID0ESGAG" xlink:type="simple">QAU</abbrev>), China: Zhejiang, Suichang, Mount Jiulong, Yanping (<named-content xmlns:xlink="http://www.w3.org/1999/xlink" content-type="dwc:verbatimCoordinates" xlink:type="simple"><named-content content-type="geo-json" specific-use="{&#34;type&#34;:&#34;Point&#34;,&#34;coordinates&#34;:[118.896667,28.373056]}" id="NCID0E1GAG" xlink:type="simple">28°22'23"N, 118°53'48"E</named-content></named-content>, 667 m), 2019.VII.26, Xingyang Qian. 1 female (<abbrev xmlns:xlink="http://www.w3.org/1999/xlink" content-type="institution" xlink:title="Entomological Museum of Qingdao Agricultural University, Shandong, China" id="ABBRID0E6GAG" xlink:type="simple">QAU</abbrev>), China: Zhejiang, Suichang, Mount Jiulong, Zuobieyuan (<named-content xmlns:xlink="http://www.w3.org/1999/xlink" content-type="dwc:verbatimCoordinates" xlink:type="simple"><named-content content-type="geo-json" specific-use="{&#34;type&#34;:&#34;Point&#34;,&#34;coordinates&#34;:[118.778333,28.286111]}" id="NCID0EHHAG" xlink:type="simple">28°17'10"N, 118°46'42"E</named-content></named-content>, 640 m), 2019.VII.28, Xingyang Qian.</p></tp:treatment-sec><tp:treatment-sec sec-type="distribution" id="SECID0EMHAG"><title>Distribution.</title><p>China (Zhejiang).</p></tp:treatment-sec><tp:treatment-sec sec-type="etymology" id="SECID0ERHAG"><title>Etymology.</title><p>The species is named after the type locality, Mount Jiulong.</p></tp:treatment-sec><tp:treatment-sec sec-type="remarks" id="SECID0EWHAG"><title>Remarks.</title><p>This species is very similar to <italic><tp:taxon-name><tp:taxon-name-part taxon-name-part-type="genus" reg="Geranomyia">G.</tp:taxon-name-part> <tp:taxon-name-part taxon-name-part-type="species" reg="radialis">radialis</tp:taxon-name-part></tp:taxon-name></italic> but can be distinguished by the prescutum of the thorax having three broad, dark-brown stripes (Fig. <xref ref-type="fig" rid="F1">1c</xref>) and the lobe of the gonostylus being long and more than twice the length of the gonostylus clasper (Fig. <xref ref-type="fig" rid="F2">2a</xref>). In <italic><tp:taxon-name><tp:taxon-name-part taxon-name-part-type="genus" reg="Geranomyia">G.</tp:taxon-name-part> <tp:taxon-name-part taxon-name-part-type="species" reg="radialis">radialis</tp:taxon-name-part></tp:taxon-name></italic>, the prescutum has a narrow brown median stripe, and the lobe of the gonostylus is short and slightly exceeds the gonostylus clasper (Alexander 1930). This new species is also somewhat similar to <italic><tp:taxon-name><tp:taxon-name-part taxon-name-part-type="genus" reg="Geranomyia">G.</tp:taxon-name-part> <tp:taxon-name-part taxon-name-part-type="species" reg="immobilis">immobilis</tp:taxon-name-part></tp:taxon-name></italic> (Alexander, 1932) from the Philippines in its pattern and wing venation but can be easily distinguished from it by the pleuron of the thorax being yellow with a broad dark brown stripe extending from the cervical region to the mediotergite (Fig. <xref ref-type="fig" rid="F1">1a</xref>) and the lobe of the gonostylus with two spines arising from two tubercles. In <italic><tp:taxon-name><tp:taxon-name-part taxon-name-part-type="genus" reg="Geranomyia">G.</tp:taxon-name-part> <tp:taxon-name-part taxon-name-part-type="species" reg="immobilis">immobilis</tp:taxon-name-part></tp:taxon-name></italic>, the pleuron of the thorax is chiefly dark brown, with the sternopleurite light yellow, and the lobe of the gonostylus has two spines arising from a common tubercle (<xref ref-type="bibr" rid="B11">Alexander 1932</xref>).</p></tp:treatment-sec><ref-list><ref id="B11"><mixed-citation xmlns:xlink="http://www.w3.org/1999/xlink" xlink:type="simple"><person-group><name name-style="western"><surname>Alexander</surname><given-names>CP</given-names></name></person-group> (<year>1932</year>) <article-title>New or little-known <tp:taxon-name><tp:taxon-name-part taxon-name-part-type="family">Tipulidae</tp:taxon-name-part></tp:taxon-name> from the Philippines (<tp:taxon-name><tp:taxon-name-part taxon-name-part-type="order">Diptera</tp:taxon-name-part></tp:taxon-name>). XV.</article-title><source>Philippine Journal of Science</source><volume>48</volume>: <fpage>597</fpage>–<lpage>638</lpage>.</mixed-citation></ref></ref-list></tp:taxon-treatment>
