# Supplementary material for: Two new Geranomyia Haliday (Diptera, Limoniidae) crane flies from Mount Jiulong in China, with an updated key to Chinese species
Source: Zookeys. 2020 Jul 27;953:105–18. doi: 10.3897/zookeys.953.49557 (PMC7398948; doi:10.3897/zookeys.953.49557)
Supplement: XML Treatment for Geranomyia subablusa [file zookeys.953.49557-treatment2.xml]

<!DOCTYPE tp:taxon-treatment
  PUBLIC "-//TaxonX//DTD Taxonomic Treatment Publishing DTD v0 20100105//EN" "tax-treatment-NSO.dtd">
<tp:taxon-treatment xmlns:tp="http://www.plazi.org/taxpub"><tp:treatment-meta><kwd-group><label>Taxon classification</label><kwd><named-content xmlns:xlink="http://www.w3.org/1999/xlink" content-type="kingdom">Animalia</named-content></kwd><kwd><named-content xmlns:xlink="http://www.w3.org/1999/xlink" content-type="order">Diptera</named-content></kwd><kwd><named-content xmlns:xlink="http://www.w3.org/1999/xlink" content-type="family">Limoniidae</named-content></kwd></kwd-group><mixed-citation publication-type="journal"><person-group><name><surname>Qian</surname><given-names>Xingyang</given-names></name><name><surname>Zhang</surname><given-names>Xiao</given-names></name></person-group><article-title>Two new <italic><tp:taxon-name><tp:taxon-name-part taxon-name-part-type="genus" reg="Geranomyia">Geranomyia</tp:taxon-name-part></tp:taxon-name></italic> Haliday (<tp:taxon-name><tp:taxon-name-part taxon-name-part-type="order">Diptera</tp:taxon-name-part></tp:taxon-name>, <tp:taxon-name><tp:taxon-name-part taxon-name-part-type="family">Limoniidae</tp:taxon-name-part></tp:taxon-name>) crane flies from Mount Jiulong in China, with an updated key to Chinese species</article-title><source>Zookeys</source><day>27</day><month>7</month><year>2020</year><volume>953</volume><fpage>105</fpage><lpage>118</lpage><pub-id pub-id-type="doi">10.3897/zookeys.953.49557</pub-id></mixed-citation></tp:treatment-meta><tp:nomenclature><tp:taxon-name><object-id xmlns:xlink="http://www.w3.org/1999/xlink" content-type="arpha" xlink:type="simple">7C7EA098-9FEB-5EAB-B69D-96E43B903DF0</object-id>
              <tp:taxon-name-part taxon-name-part-type="genus" reg="Geranomyia">Geranomyia</tp:taxon-name-part>
              <tp:taxon-name-part taxon-name-part-type="species" reg="subablusa">subablusa</tp:taxon-name-part>
              <object-id xmlns:xlink="http://www.w3.org/1999/xlink" content-type="zoobank" xlink:type="simple">http://zoobank.org/2F4E8F84-2595-4B4C-9026-6ED380AA499D</object-id>
            </tp:taxon-name><tp:taxon-status xmlns:xlink="http://www.w3.org/1999/xlink" xlink:type="simple">sp. nov.</tp:taxon-status><xref ref-type="fig" rid="F3">Figures 3</xref><xref ref-type="fig" rid="F4">, 4</xref></tp:nomenclature><tp:treatment-sec sec-type="diagnosis" id="SECID0EILAG"><title>Diagnosis.</title><p>Prescutum yellow with three broad, brown longitudinal stripes. Pleuron of thorax yellow, with a broad brown stripe. Wing with seven large spots on costal region, with second and third spots combined between C and Sc; Sc<sub>1</sub> ending about 2/5 of Rs; basal section of CuA<sub>1</sub> more than 2/3 of its own length before fork of M. Lobe of gonostylus large with a large rostral prolongation armed with two long, slender spines, one arising from a large fleshy tubercle, other one directly arising from rostral prolongation.</p></tp:treatment-sec><tp:treatment-sec sec-type="description" id="SECID0ESLAG"><title>Description.</title><p><bold>Male.</bold> Body length 6.2–6.5 mm, wing length 6.0–6.3 mm, mouthparts length 2.4–2.5 mm.</p><p>Head (Fig. <xref ref-type="fig" rid="F3">3b</xref>). Brownish black. Setae on head black. Antenna length 1.2–1.3 mm, dark brown. Scape cylindrical. Pedicel nearly globose. Flagellomeres oval, terminal flagellomere with tip knob-like. Mouthparts dark brown, with black setae.</p><fig id="F3" position="float" orientation="portrait"><object-id xmlns:xlink="http://www.w3.org/1999/xlink" content-type="doi" xlink:type="simple">10.3897/zookeys.953.49557.figure3</object-id><object-id xmlns:xlink="http://www.w3.org/1999/xlink" content-type="arpha" xlink:type="simple">97D3BB4B-F779-57F4-85F5-03035898659C</object-id><label>Figure 3.</label><caption><p><italic><tp:taxon-name><tp:taxon-name-part taxon-name-part-type="genus" reg="Geranomyia">Geranomyia</tp:taxon-name-part> <tp:taxon-name-part taxon-name-part-type="species" reg="subablusa">subablusa</tp:taxon-name-part></tp:taxon-name></italic> sp. nov. <bold>a</bold> Male habitus, lateral view <bold>b</bold> head, lateral view <bold>c</bold> thorax, dorsal view <bold>d</bold> wing <bold>e</bold> ovipositor, lateral view. Scale bars: 1.0 mm (<bold>a</bold>); 0.5 mm (<bold>b–d</bold>); 0.2 mm (<bold>e</bold>).</p></caption><graphic xmlns:xlink="http://www.w3.org/1999/xlink" xlink:href="zookeys-953-105-g003.jpg" position="float" orientation="portrait" xlink:type="simple" id="oo_436440.jpg"><uri content-type="original_file" xlink:type="simple">https://binary.pensoft.net/fig/436440</uri></graphic></fig><p>Thorax (Fig. <xref ref-type="fig" rid="F3">3c</xref>). Pronotum brownish yellow, with a broad, dark-brown, median stripe. Prescutum yellow with three broad, brown, longitudinal stripes; each lateral stripe about 3/4 length of median stripe. Scutum pale yellow; each lobe with a large brown spot. Scutellum yellow, with brown sides; posterior region with a brown spot. Mediotergite dark brown. Pleuron of thorax (Fig. <xref ref-type="fig" rid="F3">3a</xref>) yellow, with a broad, brown stripe extending from cervical region to mediotergite. Setae on thorax brownish black. Coxae yellow; trochanters yellow; femora brownish yellow; tibiae brownish yellow; tarsi brownish yellow, with terminal three segments darker. Setae on legs brownish black. Wing (Fig. <xref ref-type="fig" rid="F3">3d</xref>) tinged with pale brownish with brownish black pattern: seven large spots on costal region, with second and third spots combined between C and Sc; seams along cord, m-m and basal section of M<sub>3</sub>; spots at fork of Rs and tip of M<sub>1+2</sub>, M<sub>3</sub>, CuA<sub>1</sub> and A<sub>2</sub>; a very light and small spot at tip of A<sub>1</sub>. Veins brownish yellow, darker in clouded areas. Venation: Sc long, Sc<sub>1</sub> ending about 2/3 of Rs, Sc<sub>2</sub> at its tip; basal section of CuA<sub>1</sub> more than 2/3 of its own length before fork of M. Halter length 1.1–1.2 mm, yellowish white.</p><p>Abdomen (Fig. <xref ref-type="fig" rid="F3">3a</xref>). Tergites brown. Sternites pale yellow. Setae on tergites brown and on sternites white.</p><p>Hypopygium (Fig. <xref ref-type="fig" rid="F4">4</xref>). Posterior margin of ninth tergite emarginate. Gonocoxite stout with a blunt-apexed ventromesal lobe. Clasper of gonostylus arched at 2/3 of length, tip acute. Lobe of gonostylus large, with a large rostral prolongation armed with two long, slender spines, one arising from a large fleshy tubercle at sub-tip of rostral prolongation, other one directly arising from middle of rostral prolongation. Paramere slender, wide at base, distal part triangular. Aedeagus relatively long, with two apical lobes.</p><fig id="F4" position="float" orientation="portrait"><object-id xmlns:xlink="http://www.w3.org/1999/xlink" content-type="doi" xlink:type="simple">10.3897/zookeys.953.49557.figure4</object-id><object-id xmlns:xlink="http://www.w3.org/1999/xlink" content-type="arpha" xlink:type="simple">F26239D1-C28A-5353-9F85-AA0BFF85D85F</object-id><label>Figure 4.</label><caption><p><italic><tp:taxon-name><tp:taxon-name-part taxon-name-part-type="genus" reg="Geranomyia">Geranomyia</tp:taxon-name-part> <tp:taxon-name-part taxon-name-part-type="species" reg="subablusa">subablusa</tp:taxon-name-part></tp:taxon-name></italic> sp. nov. <bold>a</bold> male hypopygium, dorsal view <bold>b</bold> male hypopygium, ventral view. Scale bars: 0.2 mm.</p></caption><graphic xmlns:xlink="http://www.w3.org/1999/xlink" xlink:href="zookeys-953-105-g004.jpg" position="float" orientation="portrait" xlink:type="simple" id="oo_436441.jpg"><uri content-type="original_file" xlink:type="simple">https://binary.pensoft.net/fig/436441</uri></graphic></fig><p><bold>Female.</bold> Body length 6.0–7.0 mm, wing length 6.0–6.5 mm, mouthparts length 2.3–2.5 mm. Similar to male, but tenth tergite (Fig. <xref ref-type="fig" rid="F3">3e</xref>) brown, with tip brownish yellow. Cercus brownish yellow, with basal 1/2 brown, long. Hypogynial valve brownish yellow, slender, and long, with tip near 2/3 way along cercus.</p></tp:treatment-sec><tp:treatment-sec sec-type="type material" id="SECID0EYPAG"><title>Type material.</title><p><bold><italic>Holotype</italic></bold>: male (<abbrev xmlns:xlink="http://www.w3.org/1999/xlink" content-type="institution" xlink:title="Entomological Museum of Qingdao Agricultural University, Shandong, China" id="ABBRID0EDQAG" xlink:type="simple">QAU</abbrev>), China: Zhejiang, Suichang, Mount Jiulong, Luohanyuan (<named-content xmlns:xlink="http://www.w3.org/1999/xlink" content-type="dwc:verbatimCoordinates" xlink:type="simple"><named-content content-type="geo-json" specific-use="{&#34;type&#34;:&#34;Point&#34;,&#34;coordinates&#34;:[118.850000,28.390000]}" id="NCID0ELQAG" xlink:type="simple">28°23'24"N, 118°51'00"E</named-content></named-content>, 517 m), 2019.VII.26, Xingyang Qian. <bold><italic>Paratypes</italic></bold>: 4 males 10 females (<abbrev xmlns:xlink="http://www.w3.org/1999/xlink" content-type="institution" xlink:title="Entomological Museum of Qingdao Agricultural University, Shandong, China" id="ABBRID0ETQAG" xlink:type="simple">QAU</abbrev>), same data as holotype. 2 males 2 females (<abbrev xmlns:xlink="http://www.w3.org/1999/xlink" content-type="institution" xlink:title="Entomological Museum of Qingdao Agricultural University, Shandong, China" id="ABBRID0EYQAG" xlink:type="simple">QAU</abbrev>), China: Zhejiang, Suichang, Mount Jiulong, Longkoucun (<named-content xmlns:xlink="http://www.w3.org/1999/xlink" content-type="dwc:verbatimCoordinates" xlink:type="simple"><named-content content-type="geo-json" specific-use="{&#34;type&#34;:&#34;Point&#34;,&#34;coordinates&#34;:[118.945000,28.303056]}" id="NCID0EARAG" xlink:type="simple">28°18'11"N, 118°56'42"E</named-content></named-content>, 305 m), 2019.VII.24, Xingyang Qian.</p></tp:treatment-sec><tp:treatment-sec sec-type="distribution" id="SECID0EFRAG"><title>Distribution.</title><p>China (Zhejiang).</p></tp:treatment-sec><tp:treatment-sec sec-type="etymology" id="SECID0EKRAG"><title>Etymology.</title><p>The name of the new species refers to the <italic><tp:taxon-name><tp:taxon-name-part taxon-name-part-type="genus" reg="Geranomyia">G.</tp:taxon-name-part> <tp:taxon-name-part taxon-name-part-type="species" reg="ablusa">ablusa</tp:taxon-name-part></tp:taxon-name></italic> (Alexander, 1967), as the two species are very similar morphologically.</p></tp:treatment-sec><tp:treatment-sec sec-type="remarks" id="SECID0E2RAG"><title>Remarks.</title><p>This species is very similar to <italic><tp:taxon-name><tp:taxon-name-part taxon-name-part-type="genus" reg="Geranomyia">G.</tp:taxon-name-part> <tp:taxon-name-part taxon-name-part-type="species" reg="ablusa">ablusa</tp:taxon-name-part></tp:taxon-name></italic> from India but can be distinguished from it by the femora being uniformly brownish yellow (Fig. <xref ref-type="fig" rid="F3">3a</xref>), the yellowish white halter, and the aedeagus lacking genital openings near the apical lobes (Fig. <xref ref-type="fig" rid="F4">4b</xref>). In <italic><tp:taxon-name><tp:taxon-name-part taxon-name-part-type="genus" reg="Geranomyia">G.</tp:taxon-name-part> <tp:taxon-name-part taxon-name-part-type="species" reg="ablusa">ablusa</tp:taxon-name-part></tp:taxon-name></italic>, the femora have vague, pale brown, subterminal rings, the halter is dark brown, and the aedeagus has the genital openings subterminal and lateral in position to the apical lobes (<xref ref-type="bibr" rid="B22">Alexander 1967c</xref>).</p></tp:treatment-sec><ref-list><ref id="B22"><mixed-citation xmlns:xlink="http://www.w3.org/1999/xlink" xlink:type="simple"><person-group><name name-style="western"><surname>Alexander</surname><given-names>CP</given-names></name></person-group> (<year>1967c</year>) <article-title>New or little-known <tp:taxon-name><tp:taxon-name-part taxon-name-part-type="family">Tipulidae</tp:taxon-name-part></tp:taxon-name> from eastern Asia (<tp:taxon-name><tp:taxon-name-part taxon-name-part-type="order">Diptera</tp:taxon-name-part></tp:taxon-name>). LX.</article-title><source>Philippine Journal of Science</source><volume>95</volume>: <fpage>227</fpage>–<lpage>266</lpage>.</mixed-citation></ref></ref-list></tp:taxon-treatment>
