# Supplementary material for: Two new Geranomyia Haliday (Diptera, Limoniidae) crane flies from Mount Jiulong in China, with an updated key to Chinese species
Source: Zookeys. 2020 Jul 27;953:105–18. doi: 10.3897/zookeys.953.49557 (PMC7398948; doi:10.3897/zookeys.953.49557)
Supplement: XML Treatment for Geranomyia nigra [file zookeys.953.49557-treatment3.xml]

<!DOCTYPE tp:taxon-treatment
  PUBLIC "-//TaxonX//DTD Taxonomic Treatment Publishing DTD v0 20100105//EN" "tax-treatment-NSO.dtd">
<tp:taxon-treatment xmlns:tp="http://www.plazi.org/taxpub"><tp:treatment-meta><kwd-group><label>Taxon classification</label><kwd><named-content xmlns:xlink="http://www.w3.org/1999/xlink" content-type="kingdom">Animalia</named-content></kwd><kwd><named-content xmlns:xlink="http://www.w3.org/1999/xlink" content-type="order">Diptera</named-content></kwd><kwd><named-content xmlns:xlink="http://www.w3.org/1999/xlink" content-type="family">Limoniidae</named-content></kwd></kwd-group><mixed-citation publication-type="journal"><person-group><name><surname>Qian</surname><given-names>Xingyang</given-names></name><name><surname>Zhang</surname><given-names>Xiao</given-names></name></person-group><article-title>Two new <italic><tp:taxon-name><tp:taxon-name-part taxon-name-part-type="genus" reg="Geranomyia">Geranomyia</tp:taxon-name-part></tp:taxon-name></italic> Haliday (<tp:taxon-name><tp:taxon-name-part taxon-name-part-type="order">Diptera</tp:taxon-name-part></tp:taxon-name>, <tp:taxon-name><tp:taxon-name-part taxon-name-part-type="family">Limoniidae</tp:taxon-name-part></tp:taxon-name>) crane flies from Mount Jiulong in China, with an updated key to Chinese species</article-title><source>Zookeys</source><day>27</day><month>7</month><year>2020</year><volume>953</volume><fpage>105</fpage><lpage>118</lpage><pub-id pub-id-type="doi">10.3897/zookeys.953.49557</pub-id></mixed-citation></tp:treatment-meta><tp:nomenclature><tp:taxon-name><object-id xmlns:xlink="http://www.w3.org/1999/xlink" content-type="arpha" xlink:type="simple">DC03BB46-C0AF-54F2-93E1-15F4F6EAEC0A</object-id>
              <tp:taxon-name-part taxon-name-part-type="genus" reg="Geranomyia">Geranomyia</tp:taxon-name-part>
              <tp:taxon-name-part taxon-name-part-type="species" reg="nigra">nigra</tp:taxon-name-part>
            </tp:taxon-name><tp:taxon-authority>Zhang, Zhang &amp; Yang, 2016</tp:taxon-authority><tp:nomenclature-citation-list><tp:nomenclature-citation><tp:taxon-name>
                  <tp:taxon-name-part taxon-name-part-type="genus" reg="Geranomyia">Geranomyia</tp:taxon-name-part> <tp:taxon-name-part taxon-name-part-type="species" reg="nigra">nigra</tp:taxon-name-part></tp:taxon-name><comment>: <xref ref-type="bibr" rid="B49">Zhang et al. 2016</xref>: 150. Type locality: Fuxing, Taoyuan, Taiwan (China).</comment></tp:nomenclature-citation></tp:nomenclature-citation-list></tp:nomenclature><tp:treatment-sec sec-type="material" id="SECID0EYUAG"><title>Specimens examined.</title><p><bold><italic>Holotype</italic></bold>: male (<named-content xmlns:xlink="http://www.w3.org/1999/xlink" content-type="dwc:institutional_code" xlink:type="simple">CAU</named-content>), China: Taiwan, Taoyuan, Fuxing (<named-content xmlns:xlink="http://www.w3.org/1999/xlink" content-type="dwc:verbatimCoordinates" xlink:type="simple"><named-content content-type="geo-json" specific-use="{&#34;type&#34;:&#34;Point&#34;,&#34;coordinates&#34;:[121.348611,24.810000]}" id="NCID0ELVAG" xlink:type="simple">24°48'36"N, 121°20'55"E</named-content></named-content>, 420 m), 2013.VI.10, Wenliang Li (light trap). <bold><italic>Other material</italic></bold>: 2 males 2 females (<abbrev xmlns:xlink="http://www.w3.org/1999/xlink" content-type="institution" xlink:title="Entomological Museum of Qingdao Agricultural University, Shandong, China" id="ABBRID0ETVAG" xlink:type="simple">QAU</abbrev>), China: Zhejiang, Suichang, Mount Jiulong, Luohanyuan (<named-content xmlns:xlink="http://www.w3.org/1999/xlink" content-type="dwc:verbatimCoordinates" xlink:type="simple"><named-content content-type="geo-json" specific-use="{&#34;type&#34;:&#34;Point&#34;,&#34;coordinates&#34;:[118.850000,28.390000]}" id="NCID0E2VAG" xlink:type="simple">28°23'24"N, 118°51'00"E</named-content></named-content>, 517 m), 2019.VII.26, Xingyang Qian. 1 male 2 females (<abbrev xmlns:xlink="http://www.w3.org/1999/xlink" content-type="institution" xlink:title="Entomological Museum of Qingdao Agricultural University, Shandong, China" id="ABBRID0EAWAG" xlink:type="simple">QAU</abbrev>), China: Zhejiang, Suichang, Mount Jiulong, Longkoucun (<named-content xmlns:xlink="http://www.w3.org/1999/xlink" content-type="dwc:verbatimCoordinates" xlink:type="simple"><named-content content-type="geo-json" specific-use="{&#34;type&#34;:&#34;Point&#34;,&#34;coordinates&#34;:[118.945000,28.303056]}" id="NCID0EIWAG" xlink:type="simple">28°18'11"N, 118°56'42"E</named-content></named-content>, 305 m), 2019.VII.24, Xingyang Qian.</p></tp:treatment-sec><tp:treatment-sec sec-type="distribution" id="SECID0ENWAG"><title>Distribution.</title><p>China (Gansu, Sichuan, Yunnan, Zhejiang, Guangxi, Taiwan).</p></tp:treatment-sec><ref-list><ref id="B49"><mixed-citation xmlns:xlink="http://www.w3.org/1999/xlink" xlink:type="simple"><person-group><name name-style="western"><surname>Zhang</surname><given-names>X</given-names></name><name name-style="western"><surname>Zhang</surname><given-names>Z</given-names></name><name name-style="western"><surname>Yang</surname><given-names>D</given-names></name></person-group> (<year>2016</year>) <article-title>Five new species of <italic><tp:taxon-name><tp:taxon-name-part taxon-name-part-type="genus">Geranomyia</tp:taxon-name-part></tp:taxon-name></italic> Haliday, 1833 (<tp:taxon-name><tp:taxon-name-part taxon-name-part-type="order">Diptera</tp:taxon-name-part></tp:taxon-name>, <tp:taxon-name><tp:taxon-name-part taxon-name-part-type="family">Limoniidae</tp:taxon-name-part></tp:taxon-name>) from China.</article-title><source>Zootaxa</source><volume>4154</volume>(<issue>2</issue>): <fpage>139</fpage>–<lpage>154</lpage>. <ext-link xlink:type="simple" ext-link-type="doi" xlink:href="10.11646/zootaxa.4154.2.2">https://doi.org/10.11646/zootaxa.4154.2.2</ext-link></mixed-citation></ref></ref-list></tp:taxon-treatment>
