# Supplementary material for: Two new Geranomyia Haliday (Diptera, Limoniidae) crane flies from Mount Jiulong in China, with an updated key to Chinese species
Source: Zookeys. 2020 Jul 27;953:105–18. doi: 10.3897/zookeys.953.49557 (PMC7398948; doi:10.3897/zookeys.953.49557)
Supplement: XML Treatment for Geranomyia suensoniana [file zookeys.953.49557-treatment4.xml]

<!DOCTYPE tp:taxon-treatment
  PUBLIC "-//TaxonX//DTD Taxonomic Treatment Publishing DTD v0 20100105//EN" "tax-treatment-NSO.dtd">
<tp:taxon-treatment xmlns:tp="http://www.plazi.org/taxpub"><tp:treatment-meta><kwd-group><label>Taxon classification</label><kwd><named-content xmlns:xlink="http://www.w3.org/1999/xlink" content-type="kingdom">Animalia</named-content></kwd><kwd><named-content xmlns:xlink="http://www.w3.org/1999/xlink" content-type="order">Diptera</named-content></kwd><kwd><named-content xmlns:xlink="http://www.w3.org/1999/xlink" content-type="family">Limoniidae</named-content></kwd></kwd-group><mixed-citation publication-type="journal"><person-group><name><surname>Qian</surname><given-names>Xingyang</given-names></name><name><surname>Zhang</surname><given-names>Xiao</given-names></name></person-group><article-title>Two new <italic><tp:taxon-name><tp:taxon-name-part taxon-name-part-type="genus" reg="Geranomyia">Geranomyia</tp:taxon-name-part></tp:taxon-name></italic> Haliday (<tp:taxon-name><tp:taxon-name-part taxon-name-part-type="order">Diptera</tp:taxon-name-part></tp:taxon-name>, <tp:taxon-name><tp:taxon-name-part taxon-name-part-type="family">Limoniidae</tp:taxon-name-part></tp:taxon-name>) crane flies from Mount Jiulong in China, with an updated key to Chinese species</article-title><source>Zookeys</source><day>27</day><month>7</month><year>2020</year><volume>953</volume><fpage>105</fpage><lpage>118</lpage><pub-id pub-id-type="doi">10.3897/zookeys.953.49557</pub-id></mixed-citation></tp:treatment-meta><tp:nomenclature><tp:taxon-name><object-id xmlns:xlink="http://www.w3.org/1999/xlink" content-type="arpha" xlink:type="simple">23C26147-500C-5ACB-9987-B5EA9A509F0F</object-id>
              <tp:taxon-name-part taxon-name-part-type="genus" reg="Geranomyia">Geranomyia</tp:taxon-name-part>
              <tp:taxon-name-part taxon-name-part-type="species" reg="suensoniana">suensoniana</tp:taxon-name-part>
            </tp:taxon-name><tp:taxon-authority>(Alexander, 1929)</tp:taxon-authority><tp:nomenclature-citation-list><tp:nomenclature-citation><tp:taxon-name>
                  <tp:taxon-name-part taxon-name-part-type="genus" reg="Limonia">Limonia</tp:taxon-name-part> (<tp:taxon-name-part taxon-name-part-type="subgenus" reg="Geranomyia">Geranomyia</tp:taxon-name-part>) <tp:taxon-name-part taxon-name-part-type="species" reg="suensoniana">suensoniana</tp:taxon-name-part></tp:taxon-name><comment>: <xref ref-type="bibr" rid="B6">Alexander 1929a</xref>: 330. Type locality: hills south of Ningbo, Zhejiang (China).</comment></tp:nomenclature-citation></tp:nomenclature-citation-list></tp:nomenclature><tp:treatment-sec sec-type="material" id="SECID0ELYAG"><title>Specimens examined.</title><p><bold><italic>Holotype</italic></bold>: male (<named-content xmlns:xlink="http://www.w3.org/1999/xlink" content-type="dwc:institutional_code" xlink:type="simple">USNM</named-content>), China: Zhejiang, hills south of Ningbo, 1925.V.1, E. Suenson. <bold><italic>Other material</italic></bold>: 2 male 4 females (<abbrev xmlns:xlink="http://www.w3.org/1999/xlink" content-type="institution" xlink:title="Entomological Museum of Qingdao Agricultural University, Shandong, China" id="ABBRID0E5YAG" xlink:type="simple">QAU</abbrev>), China: Zhejiang, Suichang, Mount Jiulong, Luohanyuan (<named-content xmlns:xlink="http://www.w3.org/1999/xlink" content-type="dwc:verbatimCoordinates" xlink:type="simple"><named-content content-type="geo-json" specific-use="{&#34;type&#34;:&#34;Point&#34;,&#34;coordinates&#34;:[118.850000,28.390000]}" id="NCID0EGZAG" xlink:type="simple">28°23'24"N, 118°51'00"E</named-content></named-content>, 517 m), 2019.VII.26, Xingyang Qian.</p></tp:treatment-sec><tp:treatment-sec sec-type="distribution" id="SECID0ELZAG"><title>Distribution.</title><p>China (Zhejiang).</p></tp:treatment-sec><ref-list><ref id="B6"><mixed-citation xmlns:xlink="http://www.w3.org/1999/xlink" xlink:type="simple"><person-group><name name-style="western"><surname>Alexander</surname><given-names>CP</given-names></name></person-group> (<year>1929a</year>) <article-title>New or little-known <tp:taxon-name><tp:taxon-name-part taxon-name-part-type="family">Tipulidae</tp:taxon-name-part></tp:taxon-name> from eastern Asia (<tp:taxon-name><tp:taxon-name-part taxon-name-part-type="order">Diptera</tp:taxon-name-part></tp:taxon-name>). IV.</article-title><source>Philippine Journal of Science</source><volume>40</volume>: <fpage>317</fpage>–<lpage>348</lpage>.</mixed-citation></ref></ref-list></tp:taxon-treatment>
